# Supplementary material for: Rapid and Sensitive Detection of Amino Groups in Chitosan Oligomers Using Aqueous Ninhydrin and McIlvaine Buffer
Source: Molecules. 2026 Mar 27;31(7):1101. doi: 10.3390/molecules31071101 (PMC13074245; doi:10.3390/molecules31071101)
Supplement: Supplementary file 1 [file molecules-31-01101-s001.zip]

Archive with 1 entries (1 files):
- molecules-3874521-supplementary.pdf
